# Supplementary material for: GC-MS Analysis of Volatile Differences in Rice and Qingke Noodles Formulated with Functional Root Plant Flours
Source: Molecules. 2026 Apr 20;31(8):1348. doi: 10.3390/molecules31081348 (PMC13119050; doi:10.3390/molecules31081348)
Supplement: Supplementary file 1 [file molecules-31-01348-s001.zip]

Archive with 1 entries (1 files):
- molecules-4115824-supplementary.pdf
